# Supplementary material for: The effect of a brinzolamide/brimonidine fixed combination on optic nerve head blood flow in rabbits
Source: PLoS One. 2023 Dec 5;18(12):e0295122. doi: 10.1371/journal.pone.0295122 (PMC10697578; doi:10.1371/journal.pone.0295122)
Supplement: S1 Data — All relevant data are available in S1 Data. (XLSX) [file pone.0295122.s001.xlsx]

## Sheet: Dataset
group	No.	phase	%MV	%MT	%MA	sector	%OPP	%IOP	%MBP	%HR	MV	MT	MA	OPP	IOP	MBP	HR
Ctrl	SZ1M01	0h	100	100	100	All	100	100	100	100	71.5667	20.5667	47.4333	24.9667	21.7	70	259
Ctrl	SZ1M02	0h	100	100	100	All	100	100	100	100	53.8667	14.7333	25.3667	32	22	81	250
Ctrl	SZ1M03	0h	100	100	100	All	100	100	100	100	57.9333	16.2333	27.8667	36.3333	23	89	258
Ctrl	SZ1M04	0h	100	100	100	All	100	100	100	100	51.8667	13.7333	23.2333	41	21	93	254
Ctrl	SZ1M05	0h	100	100	100	All	100	100	100	100	41	11.5333	18.2667	29	23	78	216
Ctrl	SZ1M06	0h	100	100	100	All	100	100	100	100	53.0667	15.0667	29.8	16.6333	24.7	62	254
Ctrl	SZ1M07	0h	100	100	100	All	100	100	100	100	49.0333	14.8667	27.2333	49.3333	18	101	219
Ctrl	SZ1M08	0h	100	100	100	All	100	100	100	100	60.2	13.7667	63.9667	32.3333	23	83	199
Ctrl	SZ1M09	0h	100	100	100	All	100	100	100	100	63.9667	15.3	36.3	45.3333	16	92	290
Ctrl	SZ1M01	6h	92.3	101.9	71.7	All	70.4	100	84.2857	91.8919	66.1	21	34	17.6333	21.7	59	238
Ctrl	SZ1M02	6h	84.2	98	87	All	71.9	98.6	82.716	111.2	45.4333	14.3667	22.1333	22.9667	21.7	67	278
Ctrl	SZ1M03	6h	65.8	69.8	79.9	All	98.3	97	97.7528	79.0698	38.1333	11.3333	22.2667	35.7	22.3	87	204
Ctrl	SZ1M04	6h	77.5	57.7	59.5	All	91.2	101.4	94.6237	74.8031	40.2	7.9	13.8	37.3667	21.3	88	190
Ctrl	SZ1M05	6h	79.3	80.9	85.8	All	133.1	98.7	117.949	121.296	32.5333	9.33333	15.6667	38.6333	22.7	92	262
Ctrl	SZ1M06	6h	74.8	78.1	69.5	All	228.9	97.2	150	81.4961	39.7333	11.8	20.6667	38	24	93	207
Ctrl	SZ1M07	6h	88	73.2	87.5	All	72.4	101.7	80.198	124.201	43.1	10.9333	23.7667	35.7	18.3	81	272
Ctrl	SZ1M08	6h	83.9	87	86.1	All	87.6	100	92.7711	134.673	50.4667	12.0333	55.0667	28.3333	23	77	268
Ctrl	SZ1M09	6h	86.1	103.9	82.6	All	125.8	98.1	118.478	62.069	55.0667	15.9333	30.0333	56.9667	15.7	109	180
Ctrl	SZ1M01	9h	86.6	87.9	63.5	All	86.8	102.8	94.2857	99.6139	62.0333	18.1	30.1333	21.7	22.3	66	258
Ctrl	SZ1M02	9h	65.3	70.7	60.2	All	111.6	104.5	108.642	103.2	35.2333	10.4	15.2667	35.6667	23	88	258
Ctrl	SZ1M03	9h	86.4	95.1	81.4	All	101.9	103	102.247	85.2713	49.9667	15.4333	22.7	36.9667	23.7	91	220
Ctrl	SZ1M04	9h	64.9	58.4	56.5	All	107.3	104.8	106.452	101.181	33.6667	7.96667	13.0667	44	22	99	257
Ctrl	SZ1M05	9h	86.3	77.4	98.9	All	179.3	101.3	144.872	122.685	35.4333	8.93333	18.1	52.0333	23.3	113	265
Ctrl	SZ1M06	9h	88.5	83.4	67.1	All	191	98.4	135.484	94.8819	47.0333	12.5667	20	31.7	24.3	84	241
Ctrl	SZ1M07	9h	99	85.2	86.4	All	78.5	107.2	86.1386	116.895	48.5333	12.7	23.5	38.7	19.3	87	256
Ctrl	SZ1M08	9h	87.2	92.8	79.2	All	105.3	98.7	102.41	111.055	52.5	12.7667	50.7333	33.9667	22.7	85	221
Ctrl	SZ1M09	9h	79.2	96.7	69.1	All	104.4	100	103.261	73.1034	50.7333	14.7667	25.1333	47.3333	16	95	212
Ctrl	SZ1M01	12h	68.2	79.1	58	All	98.4	104.6	101.429	95.7529	48.7667	16.3	27.4667	24.6333	22.7	71	248
Ctrl	SZ1M02	12h	68.6	89.8	74	All	118.8	112.3	116.049	102.4	37	13.2333	18.7667	37.9667	24.7	94	256
Ctrl	SZ1M03	12h	60.1	74.1	60.2	All	81	110	92.1348	87.5969	34.8333	12	16.8333	29.3667	25.3	82	226
Ctrl	SZ1M04	12h	74.6	62	58.2	All	118.5	108.1	115.054	89.3701	38.6667	8.5	13.5333	48.6333	22.7	107	227
Ctrl	SZ1M05	12h	74.1	93.9	78.7	All	118.6	114.3	116.667	106.944	30.4	10.8333	14.4333	34.3667	26.3	91	231
Ctrl	SZ1M06	12h	68.7	67.5	62.4	All	178.9	101.2	132.258	88.5827	36.5	10.1667	18.5667	29.6667	25	82	225
Ctrl	SZ1M07	12h	101.2	90.6	92.6	All	54.2	140.6	77.2277	119.635	49.6333	13.5	25.2333	26.7	25.3	78	262
Ctrl	SZ1M08	12h	98.8	92.8	78.9	All	119.8	104.3	113.253	115.578	59.5	12.8333	50.5	38.6667	24	94	230
Ctrl	SZ1M09	12h	78.9	87.6	69.4	All	117.7	129.4	120.652	88.9655	50.5	13.4333	25.1667	53.3	20.7	111	258
Ctrl	SZ1M01	14h	70.3	81.1	57.6	All	86.4	109.2	97.1429	106.564	50.3	16.6667	27.2667	21.6333	23.7	68	276
Ctrl	SZ1M02	14h	65.1	83.7	71.3	All	85.6	115	97.5309	113.2	35.1	12.3333	18.1333	27.3667	25.3	79	283
Ctrl	SZ1M03	14h	65.6	77.8	61.3	All	99.2	101.3	100	98.8372	38.0333	12.6333	17.1333	36.0333	23.3	89	255
Ctrl	SZ1M04	14h	75.3	68.6	69	All	63.4	101.4	76.3441	99.6063	39.1333	9.43333	16	26.0333	21.3	71	253
Ctrl	SZ1M05	14h	90.5	91.3	82.5	All	106.9	111.7	108.974	90.7407	37.1333	10.5333	15.0667	30.9667	25.7	85	196
Ctrl	SZ1M06	14h	71.4	70.9	68.1	All	265.1	100	166.129	94.8819	37.9	10.7333	20.3333	43.9667	24.7	103	241
Ctrl	SZ1M07	14h	83.3	90.6	73.5	All	84.6	112.8	92.0792	92.2374	40.8	13.5	20	41.7	20.3	93	202
Ctrl	SZ1M08	14h	99.5	93.5	86.7	All	113.6	95.7	106.024	117.085	59.9	12.9	55.5333	36.6667	22	88	233
Ctrl	SZ1M09	14h	86.7	105.2	86.5	All	113.2	125	116.304	76.8966	55.5333	16.1333	31.4333	51.3333	20	107	223
BBFC	SZ1M01	0h	100	100	100	All	100	100	100	100	47.6667	15.4333	27.9333	51	21	108	178
BBFC	SZ1M02	0h	100	100	100	All	100	100	100	100	53	15.5333	24.7	43.9667	20.7	97	251
BBFC	SZ1M03	0h	100	100	100	All	100	100	100	100	38.1	11.9333	19.1667	39.7	22.3	93	227
BBFC	SZ1M04	0h	100	100	100	All	100	100	100	100	36	8.16667	18.8667	42.6333	22.7	98	224
BBFC	SZ1M05	0h	100	100	100	All	100	100	100	100	38	12.2667	19.5	30.9667	21.7	79	205
BBFC	SZ1M06	0h	100	100	100	All	100	100	100	100	50	14.9	32.4667	40.6333	22.7	95	260
BBFC	SZ1M07	0h	100	100	100	All	100	100	100	100	41.3333	12.9667	22.5667	33.7	18.3	78	278
BBFC	SZ1M08	0h	100	100	100	All	100	100	100	100	55.3	12.4667	31.6667	27.9667	24.7	79	220
BBFC	SZ1M09	0h	100	100	100	All	100	100	100	100	62.6	15.3	35.4	34.0333	19.3	80	230
BBFC	SZ1M01	6h	122.2	115.6	111.5	All	87.1	87.1	87.037	130.899	58.3333	17.8333	31.1333	44.3667	18.3	94	233
BBFC	SZ1M02	6h	72.8	88.4	81.4	All	108.4	88.4	102.062	106.773	38.6333	13.6667	20.1333	47.7	18.3	99	268
BBFC	SZ1M03	6h	109.7	100.8	104.2	All	112.6	86.5	103.226	117.181	41.8333	12	19.9667	44.7	19.3	96	266
BBFC	SZ1M04	6h	74.7	86.6	74.6	All	72.1	93.8	79.5918	123.214	26.9333	7.13333	14.0667	30.7	21.3	78	276
BBFC	SZ1M05	6h	98.7	91.9	98.5	All	111	93.5	103.797	104.39	37.5333	11.3333	19.2	34.3667	20.3	82	214
BBFC	SZ1M06	6h	91.4	103.4	81.2	All	94.3	95.6	94.7368	87.3077	45.6667	15.3667	26.4	38.3	21.7	90	227
BBFC	SZ1M07	6h	115.5	100	127	All	106.8	98.4	103.846	79.1367	47.7	12.9667	28.7	36	18	81	220
BBFC	SZ1M08	6h	101.1	92	79.8	All	121.4	89.1	106.329	117.273	55.9	11.5333	25.2667	34	22	84	258
BBFC	SZ1M09	6h	101.1	115.7	108.2	All	88.2	82.9	86.25	80.8696	63.3	17.7333	38.3333	30	16	69	186
BBFC	SZ1M01	9h	94.5	84.4	72	All	94.1	95.2	94.4444	129.213	45.1	13	20.1	48	20	102	230
BBFC	SZ1M02	9h	69.4	79.4	73.3	All	113	98.1	108.247	105.976	36.8333	12.3333	18.0667	49.7	20.3	105	266
BBFC	SZ1M03	9h	101.3	104.2	97.4	All	102.5	89.7	97.8495	122.467	38.6	12.3667	18.7	40.6667	20	91	278
BBFC	SZ1M04	9h	75.6	98.8	72.5	All	77.5	95.6	83.6735	129.464	27.2	8.1	13.6667	32.9667	21.7	82	290
BBFC	SZ1M05	9h	82.6	74.8	77.4	All	114.8	100	108.861	106.341	31.4333	9.16667	15.1333	35.6333	21.7	86	218
BBFC	SZ1M06	9h	86.8	90.6	68.9	All	97	102.6	98.9474	98.0769	43.3667	13.5	22.4333	39.3667	23.3	94	255
BBFC	SZ1M07	9h	117.4	105.4	119.5	All	86.1	103.8	92.3077	91.7266	48.5333	13.7	27.0333	29	19	72	255
BBFC	SZ1M08	9h	122.6	114.4	87.4	All	127.1	87.9	108.861	97.7273	67.8	14.3	27.7333	35.6333	21.7	86	215
BBFC	SZ1M09	9h	89.1	97.4	76	All	118.8	84.5	106.25	97.8261	55.7667	14.9333	26.8667	40.3667	16.3	85	225
BBFC	SZ1M01	12h	77.4	75.3	62.4	All	52.9	109.5	69.4444	136.517	36.8667	11.6	17.4333	27	23	75	243
BBFC	SZ1M02	12h	74	81.9	80.2	All	87	104.8	92.7835	85.6574	39.2333	12.7	19.7667	38.3	21.7	90	215
BBFC	SZ1M03	12h	99.2	109.2	93.8	All	69.8	121.1	88.172	106.167	37.8	12.9667	17.9667	27.6667	27	82	241
BBFC	SZ1M04	12h	58.6	80.5	52.4	All	50.7	104.4	69.3878	109.375	21.1333	6.63333	9.93333	21.6333	23.7	68	245
BBFC	SZ1M05	12h	110.3	101.6	96.9	All	79.4	123	97.4684	106.829	41.8667	12.5333	18.9333	24.6333	26.7	77	219
BBFC	SZ1M06	12h	72.2	71.1	51.7	All	44.3	123.3	72.6316	85.7692	36.1	10.5667	16.7667	18	28	69	223
BBFC	SZ1M07	12h	104.4	102.3	116.4	All	123.7	121.9	123.077	94.964	43.1	13.3	26.3333	41.7	22.3	96	264
BBFC	SZ1M08	12h	104	88	73.2	All	138.2	97.2	118.987	96.3636	57.4667	11	23.1667	38.6667	24	94	212
BBFC	SZ1M09	12h	74.8	86.3	81.6	All	113.8	103.6	110	111.739	46.8333	13.2	28.8667	38.6667	20	88	257
BBFC	SZ1M01	14h	70	70.1	59.9	All	76.5	109.5	86.1111	150.562	33.3667	10.7667	16.6667	39	23	93	268
BBFC	SZ1M02	14h	80.9	85.2	85	All	78.2	98.1	84.5361	88.4462	42.9	13.2333	21.0333	34.3667	20.3	82	222
BBFC	SZ1M03	14h	132.5	127.7	112.5	All	79.8	112.1	91.3978	106.608	50.5	15.2333	21.5667	31.6667	25	85	242
BBFC	SZ1M04	14h	69.4	89	63.5	All	65	92.5	74.4898	127.232	25.0333	7.26667	11.9667	27.6667	21	73	285
BBFC	SZ1M05	14h	84.2	84.6	88.7	All	139.7	113.8	129.114	125.854	32.0333	10.3667	17.3333	43.3	24.7	102	258
BBFC	SZ1M06	14h	70	68.5	55.1	All	61.6	107	77.8947	68.4615	34.9667	10.2333	17.9333	25.0333	24.3	74	178
BBFC	SZ1M07	14h	91.8	87.7	101.3	All	114.5	102.2	110.256	98.5612	37.9333	11.4333	22.9333	38.6333	18.7	86	274
BBFC	SZ1M08	14h	83.4	83.2	65.3	All	188.2	78.1	136.709	102.727	46.1	10.4	20.7	52.7	19.3	108	226
BBFC	SZ1M09	14h	97.8	105.9	83.6	All	114.7	77.7	101.25	120.87	61.2333	16.2	29.6	39	15	81	278
Brinzol	SZ1M01	0h	100	100	100	All	100	100	100	100	64.0667	20.8333	31.4	43.6333	21.7	98	280
Brinzol	SZ1M02	0h	100	100	100	All	100	100	100	100	34.8	10.0333	16.4	47.6333	19.7	101	292
Brinzol	SZ1M03	0h	100	100	100	All	100	100	100	100	52.7	13.7667	24.2667	61.6667	21	124	297
Brinzol	SZ1M04	0h	100	100	100	All	100	100	100	100	35.3667	9.43333	20.6333	41.7	22.3	96	231
Brinzol	SZ1M05	0h	100	100	100	All	100	100	100	100	43.2333	12.5333	21.6	23.6667	23	70	181
Brinzol	SZ1M06	0h	100	100	100	All	100	100	100	100	53.6	17.2	30.5	33.3	22.7	84	244
Brinzol	SZ1M07	0h	100	100	100	All	100	100	100	100	50.3	12.8667	30.8667	27	19	69	274
Brinzol	SZ1M08	0h	100	100	100	All	100	100	100	100	56.7	13.2667	24.7333	30.9667	21.7	79	214
Brinzol	SZ1M09	0h	100	100	100	All	100	100	100	100	65.7333	18.7667	34.2333	28	16	66	145
Brinzol	SZ1M01	6h	91	100	110.2	All	57.3	90.8	68.3673	97.1429	58.3333	20.7667	34.5667	24.9667	19.7	67	272
Brinzol	SZ1M02	6h	82.5	97	90.2	All	86.1	92.9	88.1188	77.7397	28.7	9.7	14.7667	41.0333	18.3	89	227
Brinzol	SZ1M03	6h	93.4	101.4	91.8	All	61.6	95.2	70.1613	91.5825	49.2	14.0333	22.3	38	20	87	272
Brinzol	SZ1M04	6h	80.8	88.3	72.8	All	111.8	92.8	105.208	108.225	28.6	8.3	14.9667	46.6333	20.7	101	250
Brinzol	SZ1M05	6h	91.2	110.4	85.2	All	111	91.3	101.429	158.564	39.4	13.8	18.3667	26.3333	21	71	287
Brinzol	SZ1M06	6h	73.3	72.1	69.2	All	115	92.5	105.952	82.7869	39.3333	12.3667	21.1	38.3333	21	89	202
Brinzol	SZ1M07	6h	110.1	118.6	103.9	All	114.8	100	108.696	103.285	55.3667	15.3	32.0667	31	19	75	283
Brinzol	SZ1M08	6h	116.8	106	110.1	All	112.9	90.8	103.797	107.477	66.2	14.1	27.1667	34.9667	19.7	82	230
Brinzol	SZ1M09	6h	78.1	62.2	79.2	All	163.2	93.8	137.879	153.793	51.2667	11.7333	27.0667	45.6667	15	91	223
Brinzol	SZ1M01	9h	68.6	69.7	74.5	All	80.3	93.5	84.6939	95.7143	44.0333	14.4667	23.4	35.0333	20.3	83	268
Brinzol	SZ1M02	9h	77.6	99	87.2	All	80.5	106.6	88.1188	101.027	27.0333	9.93333	14.3	38.3333	21	89	295
Brinzol	SZ1M03	9h	83.9	97.1	86	All	69.7	100	77.4194	66.33	44.1667	13.4	20.9333	43	21	96	197
Brinzol	SZ1M04	9h	78.5	88.3	69.4	All	88.7	97.3	91.6667	97.8355	27.7667	8.26667	14.3333	36.9667	21.7	88	226
Brinzol	SZ1M05	9h	69.2	78.4	60.2	All	112.7	95.7	104.286	140.884	29.9	9.76667	13.0333	26.6667	22	73	255
Brinzol	SZ1M06	9h	69.8	67.4	66.2	All	115.3	98.2	108.333	92.623	37.4333	11.6333	20.2	38.3667	22.3	91	226
Brinzol	SZ1M07	9h	102.4	113.2	100.6	All	71.5	98.4	82.6087	90.5109	51.5333	14.6333	31.1333	19.3	18.7	57	248
Brinzol	SZ1M08	9h	116.8	103.8	110.9	All	97.7	109.2	102.532	100.935	66.2	13.7667	27.4	30.3	23.7	81	216
Brinzol	SZ1M09	9h	97.1	79.3	107.9	All	159.6	125	146.97	159.31	63.7667	14.9333	36.8667	44.6667	20	97	231
Brinzol	SZ1M01	12h	58.2	73.6	72	All	89.4	106	94.898	89.6429	37.2667	15.3333	22.6333	39	23	93	251
Brinzol	SZ1M02	12h	88.8	101	93.9	All	84	115.2	93.0693	86.6438	30.9	10.1333	15.4	39.9667	22.7	94	253
Brinzol	SZ1M03	12h	60.7	73.9	63	All	81.7	115.7	90.3226	75.7576	32.0333	10.2	15.2667	50.3667	24.3	112	225
Brinzol	SZ1M04	12h	55.6	60.6	48.5	All	69.5	103.1	81.25	105.195	19.7333	5.7	9.96667	29	23	78	243
Brinzol	SZ1M05	12h	83.1	96	72.7	All	113.9	117.4	115.714	113.812	35.8667	12	15.7	27	27	81	206
Brinzol	SZ1M06	12h	66	64	58.4	All	97.3	107	101.19	94.6721	35.4333	11	17.8	32.3667	24.3	85	231
Brinzol	SZ1M07	12h	105.6	124.8	104.9	All	102.2	114.2	107.246	94.8905	53.0667	16.1333	32.4333	27.6333	21.7	74	260
Brinzol	SZ1M08	12h	97.7	80.5	84.6	All	97.7	109.2	102.532	112.15	55.4	10.7	20.8667	30.3	23.7	81	240
Brinzol	SZ1M09	12h	109.3	118.6	105.3	All	168.9	137.5	157.576	153.793	71.8333	22.2667	36.0333	47.3333	22	104	223
Brinzol	SZ1M01	14h	79.7	76.4	88.2	All	79.4	95.4	84.6939	101.071	51.1333	15.8667	27.7333	34.6333	20.7	83	283
Brinzol	SZ1M02	14h	98.3	110	103	All	67.9	106.6	79.2079	73.6301	34.2	11	16.9333	32.3333	21	80	215
Brinzol	SZ1M03	14h	98.3	104.3	93.8	All	45.4	101.4	59.6774	84.5118	51.8333	14.4	22.8333	28.0333	21.3	74	251
Brinzol	SZ1M04	14h	62.7	75.5	61.7	All	88.7	97.3	91.6667	123.377	22.1667	7.06667	12.6667	36.9667	21.7	88	285
Brinzol	SZ1M05	14h	83.6	92.8	75	All	101.3	101.3	101.429	99.4475	36.0667	11.6333	16.2	24.0333	23.3	71	180
Brinzol	SZ1M06	14h	74.1	65.1	60.3	All	103.9	100	102.381	94.6721	39.6667	11.1667	18.3667	34.6333	22.7	86	231
Brinzol	SZ1M07	14h	92	120.9	97.4	All	98.9	101.6	100	94.1606	46.2667	15.6	30.1333	26.7	19.3	69	258
Brinzol	SZ1M08	14h	103.4	84.2	87.9	All	86.1	101.4	92.4051	105.607	58.6	11.2	21.7333	26.6667	22	73	226
Brinzol	SZ1M09	14h	79.5	76.1	89.2	All	97.5	116.9	104.545	173.793	52.2	14.3333	30.5333	27.3	18.7	69	252
